# Supplementary material for: Paramagnetic Agents for SE DNP: Synthesis and ESR Characterization of New Lipophilic Derivatives of Finland Trityl
Source: Molecules. 2025 Nov 19;30(22):4463. doi: 10.3390/molecules30224463 (PMC12655640; doi:10.3390/molecules30224463)
Supplement: Supplementary file 1 [file molecules-30-04463-s001.zip]

Archive with 1 entries (1 files):
- molecules-3992293-supplementary.pdf
